# Supplementary material for: Retrospective Study Reveals Decades of PCV4 Circulation in Spain
Source: Transbound Emerg Dis. 2025 Jul 22;2025:9326570. doi: 10.1155/tbed/9326570 (PMC12307076; doi:10.1155/tbed/9326570)
Supplement: Supporting Information — Table S1. Summary table reporting the collection host, region, and date for the PCV4 strains sampled in Spain and included in the present study. [file 9326570.f1.xlsx]

## Sheet: Hoja1
ID	Host	Country	Region	CollectionDate
R2557	WildBoar	Spain	Badajoz	2012-2013
R2552	WildBoar	Spain	Cuenca	2012-2013
R2564	WildBoar	Spain	Badajoz	2012-2013
OR359763	IberianPig	Spain	Caceres	2022-02
OR333699	IberianPig	Spain	Toledo	2018-10
OR333700	IberianPig	Spain	Caceres	2021-09
R2307	WildBoar	Spain	CiudadReal	2011-2012
R1704	WildBoar	Spain	Jaen	2011-2012
R1706	WildBoar	Spain	Jaen	2011-2012
R2779	WildBoar	Spain	Jaen	2012-2013
R2824	WildBoar	Spain	CiudadReal	2012-2013
R1705	WildBoar	Spain	Jaen	2011-2012
R1699	WildBoar	Spain	Jaen	2011-2012
